# Supplementary material for: Relationship between personality and sleep: a dual validation study combining empirical and big data-driven approaches
Source: Front Psychiatry. 2025 Jul 17;16:1596269. doi: 10.3389/fpsyt.2025.1596269 (PMC12310568; doi:10.3389/fpsyt.2025.1596269)
Supplement: Supplementary file 2 [file SupplementaryFile1.zip]

Archive with 8 entries (7 files):
- SupplementaryMaterial/
- __MACOSX/._SupplementaryMaterial
- SupplementaryMaterial/frontiers.tex
- __MACOSX/SupplementaryMaterial/._frontiers.tex
- SupplementaryMaterial/FrontiersinHarvard.cls
- __MACOSX/SupplementaryMaterial/._FrontiersinHarvard.cls
- SupplementaryMaterial/Frontiers-Harvard.bst
- __MACOSX/SupplementaryMaterial/._Frontiers-Harvard.bst
