# Supplementary material for: Relationship between personality and sleep: a dual validation study combining empirical and big data-driven approaches
Source: Front Psychiatry. 2025 Jul 17;16:1596269. doi: 10.3389/fpsyt.2025.1596269 (PMC12310568; doi:10.3389/fpsyt.2025.1596269)
Supplement: Supplementary file 2 [file SupplementaryFile1.zip › SupplementaryMaterial/frontiers.tex]

\documentclass[utf8]{FrontiersinHarvard} 
%\setcitestyle{square} % for articles in the journals "Frontiers in Physics" and "Frontiers in Applied Mathematics and Statistics" 
\usepackage{url,hyperref,lineno,microtype,subcaption}
\usepackage[onehalfspacing]{setspace}
\usepackage{booktabs}
\usepackage{caption}
\usepackage{multicol}
\usepackage{multirow}
\usepackage{color}
\usepackage{booktabs} 
\usepackage{tikz}
\usepackage{tabularx}
\usepackage{pifont}
\usepackage{lineno} %导入lineno包
\usepackage{threeparttable} % 导入 threeparttable 包并设置为左对齐
\usepackage{graphicx}
\usepackage{enumitem}
\usepackage{amsmath}
\usepackage{comment}
\usepackage{rotating} % 引入 rotating 宏包
\usepackage{float}
% \usepackage{pdflscape}

\usepackage{graphicx}  % 包含旋转表格所需的功能
\usepackage{rotfloat}  % 提供sidewaystable环境

%\usepackage{url,hyperref%,lineno,microtype,subcaption}
\usepackage{enumitem}


\begin{document}
% \onecolumn
% \firstpage{1}


\section*{Supplemental Materials}

\begin{sidewaystable} 
% \begin{table}[htbp]
\centering
% \footnotesize
\caption{\label{tab:SQ_CBF_Model12}
Correlations between personality traits (CBF-PI scores), PSQI, and model-assessed sleep characteristics in 336 users.}
\resizebox{\textwidth}{!}{
\begin{tabular}{cccccccc}
\toprule
& \multirow{2}{*}{Gender} & \multirow{2}{*}{Age} & \multicolumn{5}{c}{Personality self-reported (CBF-PI)} \\ 
& & & O (95\% CI) & C (95\% CI) & E (95\% CI) & A (95\% CI) & N (95\% CI)\\
\midrule
PSQI & 0.00 & 0.02 & \(-0.15^{**}[-0.26,-0.05]\) & \(-0.27^{***}[-0.32,-0.11]\) & \(-0.31^{***}[-0.40,-0.21]\) & \(-0.29^{***}[-0.39,-0.19]\) & \(0.50^{***}[0.41,0.57]\) \\
TN & 0.09 & 0.00 & \(0.07[-0.04,0.17]\) & \(-0.01[-0.12,0.10]\) & \(0.06[-0.05,0.17]\) & \(0.02[-0.08,0.13]\) & \(-0.10[-0.20,0.01]\) \\
NSR & 0.09 & \(0.17^{**}\) & \(-0.12^{*}[-0.22,-0.01]\) & \(-0.16^{**}[0.27,-0.06]\) & \(-0.11^{*}[-0.21,0.00]\) & \(-0.09[-0.19,0.02]\) & \(0.06[-0.05,0.16]\) \\
PSR & 0.05 & \(0.20^{***}\) & \(-0.10[-0.21,-0.01]\) & \(-0.07[-0.18,0.04]\) & \(-0.07[-0.17,0.04]\) & \(-0.08[-0.19,0.03]\) & \(0.05[-0.06,0.16]\) \\
NSP & \(0.12^{*}\) & \(0.18^{**}\) & \(-0.14^{*}[-0.24,-0.03]\) & \(-0.16^{**}[-0.26,-0.06]\) & \(-0.10[-0.21,0.01]\) & \(-0.08[-0.18,0.03]\) & \(0.06[-0.05,0.16]\) \\
PSP & 0.07 & \(0.15^{***}\) & \(-0.12^{**}[-0.22,-0.01]\) & \(-0.04[-0.15,0.07]\) & \(-0.06[-0.16,0.05]\) & \(-0.06[-0.16,0.05]\) & \(0.03[-0.08,0.14]\) \\
\bottomrule
\multicolumn{8}{p{\textwidth}}{\footnotesize
\textit{Note}. 
O = Openness, C = Conscientiousness, E = Extraversion, A = Agreeableness, N = Neuroticism; 
PSQI = Pittsburgh Sleep Quality Index; 
TN = Total Number of Posts; 
NSR = Number of Sleep-Related Posts; 
PSR = Proportion of Sleep-Related Posts; 
NSP = Number of Posts Indicating Sleep Problems; 
PSP = Proportion of Posts with Sleep Problems; 
*$p < .05$, **$p < .01$}
\end{tabular}
}
% \end{table}
\end{sidewaystable}


\clearpage

% \begin{table*}[!htbp]
\begin{table}[H]
\centering
% \caption{Descriptive statistics of users.}
% \label{tab:combinedStatistics}
% \begin{subtable}{\textwidth}
\centering
\caption{Descriptive statistics of users in the large dataset (users = 13,753, posts = 4,864,600)}
\label{tab:SDlargePost}
\small{
\begin{tabular}{cccccccccc} % Adjusted to 9 columns
\toprule
&Gender & O & C & E & A & N & TN & NSR & NSP \\
\midrule
M  & 1.81  & 10.24 & 12.55 & 9.98  & 12.59 & 10.53 & 288.00 & 32.55 & 24.18 \\
SD & 0.39  & 0.46  & 0.50  & 0.98  & 0.41  & 1.32  & 425.20 & 60.16 & 46.67 \\
\bottomrule
\multicolumn{10}{p{0.7\textwidth}}{\footnotesize
\textit{Note}. 
O = Openness, C = Conscientiousness, E = Extraversion, A = Agreeableness, N = Neuroticism; 
PSQI = Pittsburgh Sleep Quality Index; 
M = Mean; 
SD = Standard Deviation;
TN = Total Number of Posts; 
NSR = Number of Sleep-Related Posts; 
NSP = Number of Posts Indicating Sleep Problems.}
\end{tabular}
}
% \end{subtable}
\end{table}

% \vspace{1cm} % Adjust the vertical spacing between the subtables as needed

% \begin{subtable}{\textwidth}
\begin{table}[H]
% \centering
\caption{Descriptive statistics of valid surveyed users (users = 336, posts = 73,735)}
\label{tab:SD336Post}
\small{
\begin{tabular}{ccccccccccccc} % 13 columns as in the original table
\toprule
&Age & O & C & E & A & N & PSQI & TN & NSR & PSR & NSP & PSP \\
\midrule
M   & 23.66 & 10.81 & 13.34 & 10.13 & 13.81 & 10.33 & 6.77 & 219.46 & 8.08 & 0.04 & 4.71 & 0.02 \\
SD  & 4.60  & 3.24  & 2.54  & 3.40  & 2.64  & 3.28  & 2.98  & 329.13 & 17.89 & 0.06 & 10.21 & 0.04 \\
\bottomrule
\multicolumn{13}{p{0.9\textwidth}}{\footnotesize
\textit{Note}. 
O = Openness, C = Conscientiousness, E = Extraversion, A = Agreeableness, N = Neuroticism; 
PSQI = Pittsburgh Sleep Quality Index; 
M = Mean; 
SD = Standard Deviation;
TN = Total Number of Posts; 
NSR = Number of Sleep-Related Posts; 
PSR = Proportion of Sleep-Related Posts; 
NSP = Number of Posts Indicating Sleep Problems; 
PSP = Proportion of Posts with Sleep Problems;
PSQI = Pittsburgh Sleep Quality Index.}
\end{tabular}
}
% \end{subtable}
\end{table}

% 按分数高低说正/负，而非“睡眠质量”，所以前面应该统一这种说法！！！

\end{document}
